# Supplementary material for: Design and Validation of a Test to Evaluate the Execution Time and Decision-Making in Technical–Tactical Football Actions (Passing and Driving)
Source: Behav Sci (Basel). 2023 Jan 26;13(2):101. doi: 10.3390/bs13020101 (PMC9952782; doi:10.3390/bs13020101)
Supplement: Supplementary file 1 [file behavsci-13-00101-s001.zip]

Archive with 1 entries (1 files):
- Tutorial Supplementary File.mp4
